# Supplementary material for: Microglial circ-UBE2K exacerbates depression by regulating parental gene UBE2K via targeting HNRNPU
Source: Theranostics. 2024 Jul 1;14(10):4058–75. doi: 10.7150/thno.96890 (PMC11234284; doi:10.7150/thno.96890)
Supplement: Supplementary file 2 — Supplementary table 1. [file thnov14p4058s2.xlsx]

## Sheet: Sheet1
Accession	Description	ΣCoverage	Σ# Proteins	Σ# Unique Peptides	Σ# Peptides	Σ# PSMs	Score R20210100254_AR	Coverage R20210100254_AR	# Peptides R20210100254_AR	# PSM R20210100254_AR	Score R20210100254_UBE2K	Coverage R20210100254_UBE2K	# Peptides R20210100254_UBE2K	# PSM R20210100254_UBE2K	# AAs	MW [kDa]	calc. pI
E9PJS8	Ethylmalonyl-CoA decarboxylase (Fragment) OS=Homo sapiens OX=9606 GN=ECHDC1 PE=1 SV=1 - [E9PJS8_HUMAN]	23.84	1	1	1	1					0	23.84	1	1	151	16.5455	8.68994
H6VRF8	Cytokeratin-1 OS=Homo sapiens OX=9606 GN=KRT1 PE=3 SV=1 - [H6VRF8_HUMAN]	18.17	7	9	9	24	361.162	13.82	6	11	266.293	18.17	9	13	644	66.013	8.11865
P35527	Keratin, type I cytoskeletal 9 OS=Homo sapiens OX=9606 GN=KRT9 PE=1 SV=3 - [K1C9_HUMAN]	15.41	2	7	7	10	154.298	9.47	4	4	254.332	11.72	5	6	623	62.0268	5.23682
A0A1W2PPE9	Heterogeneous nuclear ribonucleoprotein U (Fragment) OS=Homo sapiens OX=9606 GN=HNRNPU PE=1 SV=1 - [A0A1W2PPE9_HUMAN]	14.58	17	1	1	1					47.84	14.58	1	1	48	5.50001	10.2866
Q9H841	NIPA-like protein 2 OS=Homo sapiens OX=9606 GN=NIPAL2 PE=2 SV=2 - [NPAL2_HUMAN]	11.23	1	1	1	1					0	11.23	1	1	383	42.1282	8.54346
P13645	Keratin, type I cytoskeletal 10 OS=Homo sapiens OX=9606 GN=KRT10 PE=1 SV=6 - [K1C10_HUMAN]	9.93	2	4	4	7	95.8727	6.51	3	3	115.233	7.88	3	4	584	58.7917	5.21143
P35908	Keratin, type II cytoskeletal 2 epidermal OS=Homo sapiens OX=9606 GN=KRT2 PE=1 SV=2 - [K22E_HUMAN]	9.86	1	3	3	8	157.673	9.86	3	4	195.26	9.86	3	4	639	65.3932	8.00146
B2R5I8	cDNA, FLJ92490, highly similar to Homo sapiens RAB32, member RAS oncogene family (RAB32), mRNA OS=Homo sapiens OX=9606 PE=2 SV=1 - [B2R5I8_HUMAN]	9.78	2	1	1	1					0	9.78	1	1	225	24.9407	6.68311
A0A494C016	Pyruvate carboxylase, mitochondrial OS=Homo sapiens OX=9606 GN=PC PE=1 SV=1 - [A0A494C016_HUMAN]	8.56	5	4	4	4	65.35	2.54	1	1	58.0015	6.02	3	3	631	69.6332	8.70459
A0A0S2Z427	Keratin 6A isoform 2 OS=Homo sapiens OX=9606 GN=KRT6A PE=2 SV=1 - [A0A0S2Z427_HUMAN]	8.33	11	1	1	2					56.6426	8.33	1	2	96	9.26252	11.9272
I3L0Y5	ATP synthase F(0) complex subunit C1, mitochondrial (Fragment) OS=Homo sapiens OX=9606 GN=ATP5MC1 PE=1 SV=1 - [I3L0Y5_HUMAN]	7.14	8	1	1	1					48.32	7.14	1	1	98	10.0322	10.0083
D6R9B6	40S ribosomal protein S3a OS=Homo sapiens OX=9606 GN=RPS3A PE=1 SV=1 - [D6R9B6_HUMAN]	6.21	6	1	1	1					58.15	6.21	1	1	145	16.5256	9.24658
F5GXH2	L-lactate dehydrogenase A chain (Fragment) OS=Homo sapiens OX=9606 GN=LDHA PE=1 SV=1 - [F5GXH2_HUMAN]	6.14	10	1	1	1	59.46	6.14	1	1					114	12.4746	6.07471
A0A2R8Y4P5	Required for meiotic nuclear division protein 1 homolog (Fragment) OS=Homo sapiens OX=9606 GN=RMND1 PE=1 SV=1 - [A0A2R8Y4P5_HUMAN]	5.51	1	1	1	2					39.4649	5.51	1	2	127	14.4573	5.04639
A1XP52	Catecholamine-regulated protein 40 OS=Homo sapiens OX=9606 PE=2 SV=1 - [A1XP52_HUMAN]	3.43	6	1	1	1	55.99	3.43	1	1					350	38.0645	5.38916
P05141	ADP/ATP translocase 2 OS=Homo sapiens OX=9606 GN=SLC25A5 PE=1 SV=7 - [ADT2_HUMAN]	3.02	1	1	1	2	42.65	3.02	1	1	17.26	3.02	1	1	298	32.8312	9.68604
A0A1B0GTR1	Propionyl-CoA carboxylase alpha chain, mitochondrial (Fragment) OS=Homo sapiens OX=9606 GN=PCCA PE=1 SV=1 - [A0A1B0GTR1_HUMAN]	2.86	7	1	1	1					50.42	2.86	1	1	245	26.2912	7.34229
I6L965	KRT18 protein (Fragment) OS=Homo sapiens OX=9606 GN=KRT18 PE=2 SV=1 - [I6L965_HUMAN]	2.42	3	1	1	1					36.11	2.42	1	1	372	42.1477	5.09717
B4DKS8	cDNA FLJ57121, highly similar to Heterogeneous nuclear ribonucleoprotein F OS=Homo sapiens OX=9606 PE=2 SV=1 - [B4DKS8_HUMAN]	2.07	2	1	1	1	61.24	2.07	1	1					338	37.2318	6.04932
A8K3W9	cDNA FLJ77842 OS=Homo sapiens OX=9606 PE=2 SV=1 - [A8K3W9_HUMAN]	1.93	12	1	1	1	0	1.93	1	1					362	41.5859	5.07178
Q86YZ3	Hornerin OS=Homo sapiens OX=9606 GN=HRNR PE=1 SV=2 - [HORN_HUMAN]	1.93	1	1	1	2	57.71	1.93	1	1	67.04	1.93	1	1	2850	282.228	10.0376
F5GYT8	Methylcrotonoyl-CoA carboxylase subunit alpha, mitochondrial OS=Homo sapiens OX=9606 GN=MCCC1 PE=1 SV=2 - [F5GYT8_HUMAN]	1.22	4	1	1	2	54.13	1.22	1	1	49.13	1.22	1	1	575	63.9665	6.90283
A0A669KBF2	Carbamoyl-phosphate synthase [ammonia], mitochondrial (Fragment) OS=Homo sapiens OX=9606 GN=CPS1 PE=1 SV=1 - [A0A669KBF2_HUMAN]	1.06	11	1	1	1	60.23	1.06	1	1					660	73.3048	5.41455
G3V0E5	Transferrin receptor protein 1 OS=Homo sapiens OX=9606 GN=TFRC PE=1 SV=1 - [G3V0E5_HUMAN]	1.03	2	1	1	1					29.21	1.03	1	1	679	75.9166	6.81494
